# Supplementary material for: A CYP78As–small grain4–coat protein complex Ⅱ pathway promotes grain size in rice
Source: Plant Cell. 2023 Sep 21;35(12):4325–46. doi: 10.1093/plcell/koad239 (PMC10689148; doi:10.1093/plcell/koad239)
Supplement: koad239_Supplementary_Data [file koad239_supplementary_data.zip]

Archive with 11 entries (11 files):
- Author_Revisions_Checklist.pdf
- Supplemental movie1.avi
- TPC2022RA00268D_Supplemental Data Set S1.xlsx
- TPC2022RA00268D_Supplemental Data Set S2.xlsx
- TPC2022RA00268D_Supplemental File S1.fasta
- TPC2022RA00268D_Supplemental File S2.txt
- TPC2022RA00268D_Supplemental File S3.fasta
- TPC2022RA00268D_Supplemental File S4.txt
- TPC2022RA00268D_Supplemental_Data.pdf
- TPC2022RA00268D_Supplemental_Movie_Legend.pdf
- tpc22.00268.PeerReviewReport.pdf
