# Supplementary material for: A CYP78As–small grain4–coat protein complex Ⅱ pathway promotes grain size in rice
Source: Plant Cell. 2023 Sep 21;35(12):4325–46. doi: 10.1093/plcell/koad239 (PMC10689148; doi:10.1093/plcell/koad239)
Supplement: koad239_Supplementary_Data [file koad239_supplementary_data.zip › TPC2022RA00268D_Supplemental Data Set S1.xlsx]

## Sheet: Suppl. DS1
	Supplemental Data, Zhou, Lin, Ren, et al., (2023). A CYP78As–SMG4–COPII regulatory pathway for grain size in rice. Plant Cell.
	Supplemental Data Set S1. List of primers used in this study
	Primers for map-based cloning
	I3-31-F	GATTGCAGCGAGCTACACG
	I3-31-R	TCCTCTTCTTCACCGCATCT
	I3-32-F	CCTCACCTGCCTGAAGAAGA
	I3-32-R	GGCATGAAGTATCCGATTCA
	RM6135-F	AGGAGGCAGTAAGGCTCAATCG
	RM6135-R	CCACAAACTCGCAAACCAAACC
	RM16175-F	AGCTTTGGTTTCTTGGCTTTGG
	RM16175-R	ATTAGCGTTGAACCCAAGTGTGG
	RM16178-F	CCGTCTCCTTCTCGGTGTTCTGC
	RM16178-R	AGAGGCTCCAGCGCCAAATCC
	RM3329-F	AGAAATGGTGAAAGATGGTGCTACCG
	RM3329-R	CTGAATGTTCTTCAACTCCCAGTGC
	RM16194-F	TTAAGCCGATGCATGAAGGATGC
	RM16194-R	ACTATCGACGAATGCACCAAACG
	Primers for RT-qPCR
	RT-EXPA5-F	CGCATCGCTCTCTTCAAGG
	RT-EXPA5-R	TTGAAGTAGGAGTGCCCGTT
	RT-EXPA13-F	GTACGGCAACCTGTACGC
	RT-EXPA13-R	CAGACGAGCTTGTAGCACTG
	RT-EXPA19-F	GCCCAACTATGACCTCCCAT
	RT-EXPA19-R	GGCGTTGTAGATGCCAATGT
	RT-EXPA24-F	AGCCTGCTTGGGAGAAGATT
	RT-EXPA24-R	CCCTTCTTCACACACGGAAC
	RT-EXLA4-F	GCTGCTTCTTCTCCACCTTG
	RT-EXLA4-R	CAACGTTGAGCTCCATTGGT
	RT-EXPB3-F	TTCTCGTCGATGACCTCCTG
	RT-EXPB3-R	AGGGTGGTTGACGCATCTTA
	RT-EXPB6-F	CCAGTACCCATTCTCGTCCA
	RT-EXPB6-R	CCTTGCCGTCCTTGAAGATG
	RT-EXPB7-F	CTACTACCCAGTGTCGCTGT
	RT-EXPB7-R	CACCCTCCTGAACTGGATGT
	RT-EXPB14-F	GGCTCCAACCAGTACTACCT
	RT-EXPB14-R	CCCGGAGTTGTACTTCCACA
	RT-CycA1;4-F	TCGGCTTGTACCTGAAACCT
	RT-CycA1;4-R	GGCAAGCGACACCAAGTAAT
	RT-CycA3;1-F	GAGTACAAGCTCGTCTCCGA
	RT-CycA3;1-R	ATACTTCGAGGCGATGAGCA
	RT-CycD3;1-F	CGACGCCATTGACTGGATTT
	RT-CycD3;1-R	GAACCGGTCCAGGTAGTTCA
	RT-CycD4;1-F	ATCTTCGCGTCAGGATGGAT
	RT-CycD4;1-R	CCAAGTAGTTGACGGCCAAG
	RT-CycD5;2-F	ACGGCGACGTATTCTTGTTC
	RT-CycD5;2-R	GAGACCATCTGCTCCACGTA
	RT-CycH1;1-F	AGGATTTCTGCAGAGCAGGT
	RT-CycH1;1-R	ATTTGTGCAAAGCAGCCAGA
	RT-CycL1;1-F	CTACCACAAGCAGTGATGGC
	RT-CycL1;1-R	GGACTCTCCTCCAACTTCCC
	RT-CycT1;3-F	TGCGAGTGTGGTCAATCAAC
	RT-CycT1;3-R	GGTACCCTCTGGCTTGAGTT
	RT-CycF3;2-F	TCCATCGATTGTTGCTGCTG
	RT-CycF3;2-R	GTTCCAAGGACGAGTGTTCG
	RT-SMG4-F	CATCCAGACTACGAGCCTCA
	RT-SMG4-R	CCACCCGAGTAGAGACACAG
	RT-BG2-F	CCACGTCTTCTTCCTCCCAA
	RT-BG2-R	CATGGAGGAGAGCGCCAT
	RT-Sar1a-F	CCCTCGAAGTGTTCATGTGC
	RT-Sar1a-R	TGTACTGGGAGACCCACTTG
	RT-Sar1b-F	GGATGCCTACGACAAGGAGA
	RT-Sar1b-R	TGTTGCCCAGGATCAGGAAG
	RT-Sar1c-F	GTTTGCGGAGTCGAAGAAGG
	RT-Sar1c-R	AGTATCAGGAAAGGCACGGT
	RT-GL3.2-F	ACGTCATGGACACCGTCTTC
	RT-GL3.3-R	GTCGTACCCTTCCTTCACCA
	RT-BG2L1-F	AGGGTTAAGGTGTTCGTCTC
	RT-BG2L1-R	TCTCCTTCCAGCCCCAACAA
	RT-BG2L2-F	TTAAGGTTGGCACCGTTTGG
	RT-BG2L2-R	ACATCCGGCCAAACCATAGA
	UBQ5-F	AACCAGCTGAGGCCCAAGA
	UBQ5-R	ACGATTGATTTAACCAGTCCATGA
	Primers for constructs
	proSMG4:gSMG4COM-F	CCGGCGCGCCAAGCTTTTCGTCGATTCGCGGATTCT
	proSMG4:gSMG4COM-R	GAATTCCCGGGGATCCTCCTACACGACGTCGACGAT
	SMG4-Cas9- exon1-F	AGATGATCCGTGGCAGTGCTCCTCGTGTTCGGCCTGTTTTAGAGCTATGC
	SMG4-Cas9- exon1-R	GCATAGCTCTAAAACAGGCCGAACACGAGGAGCACTGCCACGGATCATCT
	SMG4-Cas9- exon2-F	AGATGATCCGTGGCACTGCTCTCCTTCTACCTCGTGTTTTAGAGCTATGC
	SMG4-Cas9- exon2-R	GCATAGCTCTAAAACACGAGGTAGAAGGAGAGCAGTGCCACGGATCATCT
	SMG4-OE-1390-F	TTACTTCTGCACTAGGTACCATGGCCATCCCGCTGCAG
	SMG4-OE-1390-R	GAATTCCCGGGGATCCCTACACGACGTCGACGAT
	Sar1-2300RNAi-KpnI-F	ACTTCTGCACTAGGTACCGACTGGTTCTACGGGGTGCT
	Sar1-2300RNAi-KpnI-R	GAGCTCAGGCCTGGTACCCTCGTCCTTGAGCATGTGGA
	Sar1-2300RNAi-SnaBI-F	TGGAAGACGCGTTACGTACTCGTCCTTGAGCATGTGGA
	Sar1-2300RNAi-SnaBI-R	GGATCCGTCGACTACGTAGACTGGTTCTACGGGGTGCT
	CYP78A-2300RNAi-KpnI-F	ACTTCTGCACTAGGTACCATGATCTTTAGAGGGACGGA
	CYP78A-2300RNAi-KpnI-R	GAGCTCAGGCCTGGTACCTCCCCCCACGGCGGCGTCCA
	CYP78A-2300RNAi-SnaBI-F	TGGAAGACGCGTTACGTATCCCCCCACGGCGGCGTCCA
	CYP78A-2300RNAi-SnaBI-R	GGATCCGTCGACTACGTAATGATCTTTAGAGGGACGGA
	BG2-Cas9-F	AGATGATCCGTGGCAGCCTCCCTCATGTCCCGCCGGTTTTAGAGCTATGC
	BG2-Cas9-R	GCATAGCTCTAAAACCGGCGGGACATGAGGGAGGCTGCCACGGATCATCT
	BG2-OE-2300-F	GTAGAAGAGGTACCCGGGATGGTCTATTTAAAGCACCA
	BG2-OE-2300-R	CTCTAGAGGATCCCCGGGTCAGGCCCTAGCCACGGCCT
	1305-SMG4-GFP-F	CGGAGCTAGCTCTAGAATGGCCATCCCGCTGCAG
	1305-SMG4-GFP-R	TGCTCACCATGGATCCCACGACGTCGACGATGGC
	1305-GFP-SMG4 -F	CGAGCTGTACAGATCTATGGCCATCCCGCTGCAG
	1305 -GFP-SMG4-R	GGCCGCTTTAAGATCTCTACACGACGTCGACGAT
	pAN580-SMG4-GFP-F	CGGAGCTAGCTCTAGAATGGCCATCCCGCTGCAG
	pAN580-SMG4-GFP-R	TGCTCACCATGGATCCCACGACGTCGACGATGGC
	pAN580-GFP-SMG4-F	CGAGCTGTACAGATCTATGGCCATCCCGCTGCAG
	pAN580-GFP-SMG4-R	GCCAAATGTTTGAACTGCAGCTACACGACGTCGACGAT
	CLUC-SMG4-F	CCCGGGGCGGTACCATGGCCATCCCGCTGCAG
	CLUC-SMG4-R	CTCTGCAGGTCGACCTACACGACGTCGACGATGG
	CLUC-Sar1a-F	CCCGGGGCGGTACCATGTTCCTGTGGGACTG
	CLUC-Sar1a-R	CTCTGCAGGTCGACCTACTTGATGTACTGGG
	CLUC-Sar1b-F	CCCGGGGCGGTACCATGTTCCTGGTGGACTGGTT
	CLUC-Sar1b-R	CTCTGCAGGTCGACCTACTTGATGTACTGTGACA
	CLUC-Sar1c-F	CCCGGGGCGGTACCATGTTCCTGGTTGACTG
	CLUC-Sar1c-R	CTCTGCAGGTCGACTCATTTGATGTACTGGG
	CLUC-Sec23a-F	CCCGGGGCGGTACCATGGAGGAGACGTCGACGCC
	CLUC-Sec23a-R	CTCTGCAGGTCGACTTAGCTTGGTTCAGGTGGAA
	CLUC-Sec23b-F	CCCGGGGCGGTACCATGTCTGAGTTCCTGGATCT
	CLUC-Sec23b-R	CTCTGCAGGTCGACCTACTGAACTGCCAGCCGCT
	CLUC-Sec23c-F	CCCGGGGCGGTACCATGGCGGCCGATCCCTCCGC
	CLUC-Sec23c-R	CTCTGCAGGTCGACGGACTGAACGGCCAGCCTTT
	CLUC-Sec24a-F	CCCGGGGCGGTACCATGCAACCACCGATGAGAAT
	CLUC-Sec24a-R	CTCTGCAGGTCGACTCACGTCATCTTGCTCTGGA
	CLUC-Sec24b-F	CCCGGGGCGGTACCATGGCGGCGCGCGCTACGTT
	CLUC-Sec24b-R	CTCTGCAGGTCGACGATACTACTTTCTGTCTCGA
	CLUC-Sec24c-F	CCCGGGGCGGTACCATGCAGCCGCCGATGGGGAA
	CLUC-Sec24c-R	CTCTGCAGGTCGACGCTCTGCGTTTGGCGGTGGA
	CLUC-BIGE1A-F	CCCGGGGCGGTACCATGGAAGACAAAATCCAGTC
	CLUC-BIGE1A-R	CTCTGCAGGTCGACTTACAAAACATCACCCAACT
	SMG4-NLUC-F	GGTACCCGGGATCCATGGCCATCCCGCTGCAG
	SMG4-NLUC -R	GAGATCTGGTCGACCACGACGTCGACGATGGCGA
	N-NLUC-F	GGTACCCGGGATCCATGGCCATCCCGCTGCAGGG
	N-NLUC-R	GAGATCTGGTCGACCTCACGCAGCTCCGACGCCA
	TM-NLUC-F	GGTACCCGGGATCCCTGTGGGGGATGGCGGCGCC
	TM-NLUC-R	GAGATCTGGTCGACCCACACGACGGCGAGGAGGA
	C-NLUC-F	GGTACCCGGGATCCCGCACCGACTGGCACCTC
	C-NLUC-R	GAGATCTGGTCGACCACGACGTCGACGATGGC
	Sar1a-NLUC -F	GGTACCCGGGATCCATGTTCCTGTGGGACTG
	Sar1a-NLUC-R	GAGATCTGGTCGACCTTGATGTACTGGGAGA
	Sar1b-NLUC-F	GGTACCCGGGATCCATGTTCCTGGTGGACTGGTT
	Sar1b-NLUC-R	GAGATCTGGTCGACCTTGATGTACTGTGACACCC
	Sar1c-NLUC-F	GGTACCCGGGATCCATGTTCCTGGTTGACTG
	Sar1c-NLUC-R	GAGATCTGGTCGACTTTGATGTACTGGGACA
	Sec23a-NLUC-F	GGTACCCGGGATCCATGGAGGAGACGTCGACGCC
	Sec23a-NLUC-R	GAGATCTGGTCGACGCTTGGTTCAGGTGGAACCA
	Sec23b-NLUC-F	GGTACCCGGGATCCATGTCTGAGTTCCTGGATCT
	Sec23b-NLUC-R	GAGATCTGGTCGACCTGAACTGCCAGCCGCTGCA
	BG2-NLUC-F	GGTACCCGGGATCCATGGCGCTCTCCTCCATGGC
	BG2-NLUC-R	GAGATCTGGTCGACGGCCCTAGCCACGGCCT
	GL3.2-NLUC-F	GGTACCCGGGATCCATGGATGCCACTCTCGGCGC
	GL3.2-NLUC-R	GAGATCTGGTCGACCCACCTAGGTTTAGCCTTGC
	BG2L1-NLUC-F	GGTACCCGGGATCCATGGTGTCCTTCTACCTCGA
	BG2L1-NLUC-R	GAGATCTGGTCGACGGTAGACGAGGTCCTTGGAA
	KLUH-NLUC-F	GGTACCCGGGATCCATGTCTCCGGAAGCTTACGT
	KLUH-NLUC-R	GAGATCTGGTCGACAGCGAAACCAACATTCCTTG
	YC-SMG4-F	CATTTACGAACGATAGTTAATTAAATGGCCATCCCGCTGCAG
	YC-SMG4-R	CACTGCCACCTCCTCCACTAGTCACGACGTCGACGATGGCGA
	YC-KLUH-F	CATTTACGAACGATAGTTAATTAAATGTCTCCGGAAGCTTACGT
	YC-KLUH-R	CACTGCCACCTCCTCCACTAGTAGCGAAACCAACATTCCTTG
	YN-Sec12b-F	CATTTACGAACGATAGTTAATTAAATGGCGCGGCGCGGCGGCG
	YN-Sec12b-R	CACTGCCACCTCCTCCACTAGTATGTAGAAACCTTGCTAAGA
	YN-Sar1a -F	CATTTACGAACGATAGTTAATTAAATGTTCCTGTGGGACTG
	YN-Sar1a-R	CACTGCCACCTCCTCCACTAGTCTTGATGTACTGGGAGA
	YN-Sar1b-F	CATTTACGAACGATAGTTAATTAAATGTTCCTGGTGGACTGGTT
	YN-Sar1b-R	CACTGCCACCTCCTCCACTAGTCTTGATGTACTGTGACACCC
	YN-Sar1c-F	CATTTACGAACGATAGTTAATTAAATGTTCCTGGTTGACTG
	YN-Sar1c-R	CACTGCCACCTCCTCCACTAGTTTTGATGTACTGGGACA
	YN-Sec23a-F	CATTTACGAACGATAGTTAATTAAATGGAGGAGACGTCGACGCC
	YN-Sec23a-R	CACTGCCACCTCCTCCACTAGTGCTTGGTTCAGGTGGAACCA
	YN-Sec23b-F	CATTTACGAACGATAGTTAATTAAATGTCTGAGTTCCTGGATCT
	YN-Sec23b-R	CACTGCCACCTCCTCCACTAGTCTGAACTGCCAGCCGCTGCA
	YN-Sec23c-F	CATTTACGAACGATAGTTAATTAAATGGCGGCCGATCCCTCCGC
	YN-Sec23c-R	CACTGCCACCTCCTCCACTAGTGGACTGAACGGCCAGCCTTT
	YN-Sec24a-F	CATTTACGAACGATAGTTAATTAAATGCAACCACCGATGAGAAT
	YN-Sec24a-R	CACTGCCACCTCCTCCACTAGTCGTCATCTTGCTCTGGATTT
	YN-Sec24b-F	CATTTACGAACGATAGTTAATTAAATGGCGGCGCGCGCTACGTT
	YN-Sec24b-R	CACTGCCACCTCCTCCACTAGTGATACTACTTTCTGTCTCGA
	YN-Sec24c-F	CATTTACGAACGATAGTTAATTAAATGCAGCCGCCGATGGGGAA
	YN-Sec24c-R	CACTGCCACCTCCTCCACTAGTGCTCTGCGTTTGGCGGTGGA
	YN-BG2-F	CATTTACGAACGATAGTTAATTAAATGGCGCTCTCCTCCATGGC
	YN-BG2-R	CACTGCCACCTCCTCCACTAGTGGCCCTAGCCACGGCCT
	YN-BIGE1A-F	CATTTACGAACGATAGTTAATTAAATGGAAGACAAAATCCAGTC
	YN-BIGE1A-R	CACTGCCACCTCCTCCACTAGTCAAAACATCACCCAACTTCT
	SMG4-Flag-F	AACACGGGGGACTCTAGAATGGCCATCCCGCTGCAG
	SMG4-Flag-R	CTTGTAGTCCATGTCGACCACGACGTCGACGATGGC
	KLUH-Flag-F	AACACGGGGGACTCTAGAATGTCTCCGGAAGCTTACGT
	KLUH-Flag-R	CTTGTAGTCCATGTCGACAGCGAAACCAACATTCCTTG
	pAN580-Sar1a-GFP-F	CGGAGCTAGCTCTAGAATGTTCCTGTGGGACTG
	pAN580-Sar1a-GFP-R	TGCTCACCATGGATCCCTTGATGTACTGGGAGA
	pAN580-Sar1b-GFP-F	CGGAGCTAGCTCTAGAATGTTCCTGGTGGACTGGTT
	pAN580-Sar1b-GFP-R	TGCTCACCATGGATCCCTTGATGTACTGTGACACCC
	pAN580-Sar1c-GFP-F	CGGAGCTAGCTCTAGAATGTTCCTGGTTGACTG
	pAN580-Sar1c-GFP-R	TGCTCACCATGGATCCTTTGATGTACTGGGACA
	pAN580-Sec23a-GFP-F	CGGAGCTAGCTCTAGAATGGAGGAGACGTCGACGCC
	pAN580-Sec23a-GFP-R	TGCTCACCATGGATCCGCTTGGTTCAGGTGGAACCA
	pAN580-Sec23b-GFP-F	CGGAGCTAGCTCTAGAATGTCTGAGTTCCTGGATCT
	pAN580-Sec23b-GFP-R	TGCTCACCATGGATCCCTGAACTGCCAGCCGCTGCA
	pAN580-Sec23c-GFP-F	CGGAGCTAGCTCTAGAATGGCGGCCGATCCCTCCGC
	pAN580-Sec23c-GFP-R	TGCTCACCATGGATCCGGACTGAACGGCCAGCCTTT
	pAN580-Sec24a-GFP-F	CGGAGCTAGCTCTAGAATGCAACCACCGATGAGAAT
	pAN580-Sec24a-GFP-R	TGCTCACCATGGATCCCGTCATCTTGCTCTGGATTT
	pAN580-Sec24b-GFP-F	CGGAGCTAGCTCTAGAATGGCGGCGCGCGCTACGTT
	pAN580-Sec24b-GFP-R	TGCTCACCATGGATCCGATACTACTTTCTGTCTCGA
	pAN580-Sec24c-GFP-F	CGGAGCTAGCTCTAGAATGCAGCCGCCGATGGGGAA
	pAN580-Sec24c-GFP-R	TGCTCACCATGGATCCGCTCTGCGTTTGGCGGTGGA
	pAN580-BG2-GFP-F	CGGAGCTAGCTCTAGAATGGCGCTCTCCTCCATGGC
	pAN580-BG2-GFP-R	TGCTCACCATGGATCCGGCCCTAGCCACGGCCT
	pAN580-GL3.2-GFP-F	CGGAGCTAGCTCTAGAATGGATGCCACTCTCGGCGC
	pAN580-GL3.2-GFP-R	TGCTCACCATGGATCCCCACCTAGGTTTAGCCTTGC
	pAN580-BG2L1-GFP-F	CGGAGCTAGCTCTAGAATGGTGTCCTTCTACCTCGA
	pAN580-BG2L1-GFP-R	TGCTCACCATGGATCCGGTAGACGAGGTCCTTGGAA
	pAN580-BIGE1A-GFP-F	CGGAGCTAGCTCTAGAATGGAAGACAAAATCCAGTC
	pAN580-BIGE1A-GFP-R	TGCTCACCATGGATCCCAAAACATCACCCAACTTCT
	PxGY-18-SMG4-F	CGACGACAAGACCGTGATGGCCATCCCGCTGCAG
	PxGY-18-SMG4-R	GAGGAGAAGAGCCGTCGCTACACGACGTCGACGAT
	PxGY-17-BG2-F	CGACGACAAGACCGTGATGGCGCTCTCCTCCATGGC
	PxGY-17-BG2-R	GAGGAGAAGAGCCGTCGTCAGGCCCTAGCCACGGCCT
	1305-BG2-GFP-F	CGGAGCTAGCTCTAGAATGGCGCTCTCCTCCATGGC
	1305-BG2-GFP-R	TGCTCACCATGGATCCGGCCCTAGCCACGGCCT
	1305-KLUH-GFP-F	CGGAGCTAGCTCTAGAATGTCTCCGGAAGCTTACGT
	1305-KLUH-GFP-R	TGCTCACCATGGATCCAGCGAAACCAACATTCCTTG
	1305-BIGE1A-GFP-F	CGGAGCTAGCTCTAGAATGGAAGACAAAATCCAGTC
	1305-BIGE1A-GFP-R	TGCTCACCATGGATCCCAAAACATCACCCAACTTCT
