# Supplementary material for: A CYP78As–small grain4–coat protein complex Ⅱ pathway promotes grain size in rice
Source: Plant Cell. 2023 Sep 21;35(12):4325–46. doi: 10.1093/plcell/koad239 (PMC10689148; doi:10.1093/plcell/koad239)
Supplement: koad239_Supplementary_Data [file koad239_supplementary_data.zip › TPC2022RA00268D_Supplemental Data Set S2.xlsx]

## Sheet: Description
Supplemental Data, Zhou, Lin, Ren, et al., (2023). A CYP78As–SMG4–COPII regulatory pathway for grain size in rice. Plant Cell.
	Supplemental Data Set S2. Summary of statistical tests.
	Asterisks denote statistical significance compared to control as determined by one-way ANOVA followed with Turkey's test or Student's t-test ( *P < 0.05, **P < 0.01).

## Sheet: Figure 1
Supplemental Data, Zhou, Lin, Ren, et al., (2023). A CYP78As–SMG4–COPII regulatory pathway for grain size in rice. Plant Cell.
Figure 1E			Figure 1F			Figure 1G
Student's t-test			Student's t-test			Student's t-test
data A	WT		data A	WT		data A	WT
vs.	vs.		vs.	vs.		vs.	vs.
data B	smg4		data B	smg4		data B	smg4
P value	3.37481e-26		P value	6.52418e-13		P value	2.67697e-29
P value summary	**		P value summary	**		P value summary	**
Significantly different (P < 0.05)?	Yes		Significantly different (P < 0.05)?	Yes		Significantly different (P < 0.05)?	Yes
One- or two-sided P value?	Two-sided		One- or two-sided P value?	Two-sided		One- or two-sided P value?	Two-sided
df	38		df	28		df	58
t	2.0244		t	2.0484		t	2.0017
Figure 1H			Figure 1I			Figure 1J
Student's t-test			Student's t-test			Student's t-test
data A	WT		data A	WT		data A	WT
vs.	vs.		vs.	vs.		vs.	vs.
data B	smg4		data B	smg4		data B	smg4
P value	9.12252e-34		P value	2.20981e-42		P value	2.27786e-06
P value summary	**		P value summary	**		P value summary	**
Significantly different (P < 0.05)?	Yes		Significantly different (P < 0.05)?	Yes		Significantly different (P < 0.05)?	Yes
One- or two-sided P value?	Two-sided		One- or two-sided P value?	Two-sided		One- or two-sided P value?	Two-sided
df	58		df	58		df	4
t	2.0017		t	2.0017		t	2.7764

## Sheet: Figure 2
Supplemental Data, Zhou, Lin, Ren, et al., (2023). A CYP78As–SMG4–COPII regulatory pathway for grain size in rice. Plant Cell.
Figure 2H			Figure 2I			Figure 2J			Figure 2K			Figure 2L
Student's t-test			Student's t-test			Student's t-test			Student's t-test			Student's t-test
data A	WT		data A	WT		data A	WT		data A	WT		data A	WT
vs.	vs.		vs.	vs.		vs.	vs.		vs.	vs.		vs.	vs.
data B	smg4		data B	smg4		data B	smg4		data B	smg4		data B	smg4
P value	0.264		P value	9.18365e-06		P value	1.87834e-06		P value	0.000182042		P value	0.0014881
P value summary	ns		P value summary	**		P value summary	**		P value summary	**		P value summary	**
Significantly different (P < 0.05)?	No		Significantly different (P < 0.05)?	Yes		Significantly different (P < 0.05)?	Yes		Significantly different (P < 0.05)?	Yes		Significantly different (P < 0.05)?	Yes
One- or two-sided P value?	Two-sided		One- or two-sided P value?	Two-sided		One- or two-sided P value?	Two-sided		One- or two-sided P value?	Two-sided		One- or two-sided P value?	Two-sided
df	48		df	58		df	12		df	12		df	58
t	2.0106		t	2.0017		t	2.1788		t	2.1788		t	2.0017
Figure 2M
Student's t-test
data A vs data B	WT vs smg4
	EXPA5	EXPA13	EXPA19	EXPA24	EXLA4	EXPB3	EXPB6	EXPB7	EXPB14
P value	0.000336763	1.4413e-05	0.000770182	2.16793e-05	0.000133977	0.000112414	0.000730145	2.12825e-07	8.06663e-05
P value summary	**	**	**	**	**	**	**	**	**
Significantly different (P < 0.05)?	Yes	Yes	Yes	Yes	Yes	Yes	Yes	Yes	Yes
One- or two-sided P value?	Two-sided	Two-sided	Two-sided	Two-sided	Two-sided	Two-sided	Two-sided	Two-sided	Two-sided
df	4	4	4	4	4	4	4	4	4
t	2.7764	2.7764	2.7764	2.7764	2.7764	2.7764	2.7764	2.7764	2.7764
Figure 2N
Student's t-test
data A vs data B	WT vs smg4
	CycA1;4	CycA3;1	CycD3;1	CycD4;1	CycD5;2	CycH1;1	CycL1;1	CycT1;3	CycF3;2
P value	2.16729e-06	5.19134e-07	4.30813e-06	2.70296e-05	1.49198e-05	2.9266e-06	3.73539e-06	5.99838e-07	1.92189e-05
P value summary	**	**	**	**	**	**	**	**	**
Significantly different (P < 0.05)?	Yes	Yes	Yes	Yes	Yes	Yes	Yes	Yes	Yes
One- or two-sided P value?	Two-sided	Two-sided	Two-sided	Two-sided	Two-sided	Two-sided	Two-sided	Two-sided	Two-sided
df	4	4	4	4	4	4	4	4	4
t	2.7764	2.7764	2.7764	2.7764	2.7764	2.7764	2.7764	2.7764	2.7764

## Sheet: Figure 3
Supplemental Data, Zhou, Lin, Ren, et al., (2023). A CYP78As–SMG4–COPII regulatory pathway for grain size in rice. Plant Cell.
Figure 3E					Figure 3F
Student's t-test					Student's t-test
data A	WT	WT	WT		data A	WT	WT	WT
vs.	vs.	vs.	vs.		vs.	vs.	vs.	vs.
data B	smg4	gSMG4Com #1	gSMG4Com #2		data B	smg4	gSMG4Com #1	gSMG4Com #2
P value	7.39204e-23	0.833756	0.119554		P value	4.73007e-24	0.600352	0.5737
P value summary	**	ns	ns		P value summary	**	ns	ns
Significantly different (P < 0.05)?	Yes	No	No		Significantly different (P < 0.05)?	Yes	No	No
One- or two-sided P value?	Two-sided	Two-sided	Two-sided		One- or two-sided P value?	Two-sided	Two-sided	Two-sided
df	38	38	38		df	38	38	38
t	2.0244	2.0244	2.0244		t	2.0244	2.0244	2.0244
Figure 3I
Student's t-test
data A	WT	WT	WT	WT
vs.	vs.	vs.	vs.	vs.
data B	SMG4-CR#1	SMG4-CR#2	SMG4-OE#2	SMG4-OE#3
P value	0.000632702	5.4739e-07	5.79679e-23	2.71315e-27
P value summary	**	**	**	**
Significantly different (P < 0.05)?	Yes	Yes	Yes	Yes
One- or two-sided P value?	Two-sided	Two-sided	Two-sided	Two-sided
df	38	38	38	38
t	2.0244	2.0244	2.0244	2.0244
Figure 3J
Student's t-test
data A	WT	WT	WT	WT
vs.	vs.	vs.	vs.	vs.
data B	SMG4-CR#1	SMG4-CR#2	SMG4-OE#2	SMG4-OE#3
P value	5.66473e-22	6.14755e-21	0.878686	0.175065
P value summary	**	**	ns	ns
Significantly different (P < 0.05)?	Yes	Yes	No	No
One- or two-sided P value?	Two-sided	Two-sided	Two-sided	Two-sided
df	38	38	38	38
t	2.0244	2.0244	2.0244	2.0244
Figure 3K
Student's t-test
data A	WT	WT	WT	WT
vs.	vs.	vs.	vs.	vs.
data B	SMG4-CR#1	SMG4-CR#2	SMG4-OE#2	SMG4-OE#3
P value	2.01319e-20	2.3905e-21	0.000585588	0.00324434
P value summary	**	**	**	**
Significantly different (P < 0.05)?	Yes	Yes	Yes	Yes
One- or two-sided P value?	Two-sided	Two-sided	Two-sided	Two-sided
df	38	38	38	38
t	2.0244	2.0244	2.0244	2.0244

## Sheet: Figure 6
Supplemental Data, Zhou, Lin, Ren, et al., (2023). A CYP78As–SMG4–COPII regulatory pathway for grain size in rice. Plant Cell.
Figure 6B
Student's t-test
data A	Mock
vs.	vs.
data B	100 μM
P value	9.0964e-31
P value summary	**
Significantly different (P < 0.05)?	Yes
One- or two-sided P value?	Two-sided
df	48
t	2.0106
Figure 6E
Student's t-test						Student's t-test
data A	Kit		SMG4-CR#1			data A	Kit		SMG4-CR#1
vs.	vs.		vs.			vs.	vs.		vs.
data B	Sar1-Ri		Sar1-Ri/SMG4-CR#1				Sar1-Ri		Sar1-Ri/SMG4-CR#1
	-1	-2	-1	-2		data B	-1	-2	-1	-2
P value	6.33771e-21	3.8431e-21	3.31521e-10	4.35884e-06		P value	2.94886e-10	4.01055e-11	2.18551e-12	2.92326e-11
P value summary	**	**	**	**		P value summary	**	**	**	**
Significantly different (P < 0.05)?	Yes	Yes	Yes	Yes		Significantly different (P < 0.05)?	Yes	Yes	Yes	Yes
One- or two-sided P value?	Two-sided	Two-sided	Two-sided	Two-sided		One- or two-sided P value?	Two-sided	Two-sided	Two-sided	Two-sided
df	58	58	58	58		df	58	58	58	58
t	2.00172	2.00172	2.00172	2.00172		t	2.00172	2.00172	2.00172	2.00172

## Sheet: Figure 7
Supplemental Data, Zhou, Lin, Ren, et al., (2023). A CYP78As–SMG4–COPII regulatory pathway for grain size in rice. Plant Cell.
Figure 7F
Student's t-test
data A	Kit		Kit	Kit
vs.	vs.		vs.	vs.
data B	BG2-OE		SMG4-CR#1	BG2-OE/SMG4-CR#1
	-1	-2		-1	-2	-3	-4
P value	6.17503e-08	4.71949e-06	0.000754772	2.61244e-08	2.5123e-09	5.35155e-07	9.6881e-05
P value summary	**	**	**	**	**	**	**
Significantly different (P < 0.05)?	Yes	Yes	Yes	Yes	Yes	Yes	Yes
One- or two-sided P value?	Two-sided	Two-sided	Two-sided	Two-sided	Two-sided	Two-sided	Two-sided
df	4	4	4	4	4	4	4
t	2.7764	2.7764	2.7764	2.7764	2.7764	2.7764	2.7764
Figure 7G
ANOVA								Tukey's multiple comparisons test
	Sum of Squares	dF	Mean Square	F	P value				Number	Subset for alpha = 0.05
Treatment (between groups)	83.451	7	11.922	441.956	P<0.001					1	2	3	4	5
Residual (within groups)	6.258	232	0.027					SMG4-CR#1	30	6.222
Total	89.709	239						Kit	30		6.988
								BG2-OE/SMG4-CR#1-3	30		7.004
								BG2-OE/SMG4-CR#1-4	30			7.227
								BG2-OE/SMG4-CR#1-1	30			7.316
								BG2-OE/SMG4-CR#1-2	30			7.353
								BG2-OE-1	30				7.982
								BG2-OE-2	30					8.28
								Sig.		1	1	0.064	1	1
								Means for groups in homogeneous subsets are displayed
								Uses Harmonic Mean Sample Size = 30
Figure 7H
ANOVA								Tukey's multiple comparisons test
	Sum of Squares	dF	Mean Square	F	P value				Number	Subset for alpha = 0.05
Treatment (between groups)	12.084	7	1.726	169.134	P<0.001					1	2	3	4
Residual (within groups)	2.368	232	0.01					SMG4-CR#1	30	3.031
Total	14.452	239						BG2-OE/SMG4-CR#1-1	30		3.369
								BG2-OE/SMG4-CR#1-4	30		3.371
								BG2-OE/SMG4-CR#1-2	30		3.411
								Kit	30		3.444
								BG2-OE/SMG4-CR#1-3	30			3.579
								BG2-OE-2	30				3.75
								BG2-OE-1	30				3.779
								Sig.		1	0.08	1	0.954
								Means for groups in homogeneous subsets are displayed
								Uses Harmonic Mean Sample Size = 30
Figure 7I
ANOVA								Tukey's multiple comparisons test
	Sum of Squares	dF	Mean Square	F	P value				Number	Subset for alpha = 0.05
Treatment (between groups)	4.246	7	0.607	146.305	P<0.001					1	2	3	4
Residual (within groups)	0.962	232	0.004					SMG4-CR#1	30	2.028
Total	5.208	239						BG2-OE/SMG4-CR#1-4	30		2.239
								BG2-OE/SMG4-CR#1-3	30		2.288	2.288
								BG2-OE/SMG4-CR#1-1	30			2.325
								Kit	30			2.329
								BG2-OE/SMG4-CR#1-2	30			2.33
								BG2-OE-2	30				2.451
								BG2-OE-1	30				2.499
								Sig.		1	0.068	0.182	0.084
								Means for groups in homogeneous subsets are displayed
								Uses Harmonic Mean Sample Size = 30

## Sheet: Figure 8
Supplemental Data, Zhou, Lin, Ren, et al., (2023). A CYP78As–SMG4–COPII regulatory pathway for grain size in rice. Plant Cell.
Figure 8E
ANOVA								Tukey's multiple comparisons test
	Sum of Squares	dF	Mean Square	F	P value				Number	Subset for alpha = 0.05
Treatment (between groups)	94.125	5	18.825	819.689	P<0.001					1	2	3	4	5
Residual (within groups)	3.996	174	0.023					CYP78A-Ri-2	30	6.754
Total	98.121	179						CYP78A-Ri-1	30		6.885
								Kit	30			7.213
								CYP78A-Ri/SMG4-OE#3-1	30				7.403
								CYP78A-Ri/SMG4-OE#3-2	30				7.474
								SMG4-OE#3	30					8.958
								Sig.		1	1	1	0.074	1
								Means for groups in homogeneous subsets are displayed
								Uses Harmonic Mean Sample Size = 30
Figure 8F
ANOVA								Tukey's multiple comparisons test
	Sum of Squares	dF	Mean Square	F	P value				Number	Subset for alpha = 0.05
Treatment (between groups)	3.314	5	0.663	102.262	P<0.001					1	2	3	4
Residual (within groups)	1.128	174	0.006					CYP78A-Ri-2	30	3.15
Total	4.442	179						CYP78A-Ri-1	30		3.226
								CYP78A-Ri/SMG4-OE#3-1	30			3.421
								CYP78A-Ri/SMG4-OE#3-2	30			3.434
								Kit	30				3.501
								SMG4-OE#3	30				3.502
								Sig.		1	1	0.533	0.974
								Means for groups in homogeneous subsets are displayed
								Uses Harmonic Mean Sample Size = 30
Figure 8G
ANOVA								Tukey's multiple comparisons test
	Sum of Squares	dF	Mean Square	F	P value				Number	Subset for alpha = 0.05
Treatment (between groups)	4.65	5	0.93	276.606	P<0.001					1	2	3	4
Residual (within groups)	0.585	174	0.003					CYP78A-Ri-2	30	2.081
Total	5.235	179						CYP78A-Ri-1	30	2.105
								CYP78A-Ri/SMG4-OE#3-2	30		2.393
								Kit	30		2.408	2.408
								CYP78A-Ri/SMG4-OE#3-1	30			2.426
								SMG4-OE#3	30				2.486
								Sig.		0.121	0.318	0.222	1
								Means for groups in homogeneous subsets are displayed
								Uses Harmonic Mean Sample Size = 30

## Sheet: Supplemental Figure 1
Supplemental Data, Zhou, Lin, Ren, et al., (2023). A CYP78As–SMG4–COPII regulatory pathway for grain size in rice. Plant Cell.
Supplemental Figure 1
Student's t-test
data A vs data B	WT vs smg4
	6	9	12	15	18	21	24	27	30
P value	0.0015198	2.1848e-05	1.41379e-05	0.000955618	2.60801e-05	3.34547e-06	2.83924e-06	8.22364e-08	4.35931e-07
P value summary	**	**	**	**	**	**	**	**	**
Significantly different (P < 0.05)?	Yes	Yes	Yes	Yes	Yes	Yes	Yes	Yes	Yes
One- or two-sided P value?	Two-sided	Two-sided	Two-sided	Two-sided	Two-sided	Two-sided	Two-sided	Two-sided	Two-sided
df	4	4	4	4	4	4	4	4	4
t	2.7764	2.7764	2.7764	2.7764	2.7764	2.7764	2.7764	2.7764	2.7764

## Sheet: Supplemental Figure 2
Supplemental Data, Zhou, Lin, Ren, et al., (2023). A CYP78As–SMG4–COPII regulatory pathway for grain size in rice. Plant Cell.
Supplemental Figure 2C			Supplemental Figure 2D
Student's t-test			Student's t-test
data A	WT		data A	WT
vs.	vs.		vs.	vs.
data B	smg4		data B	smg4
P value	0.000146655		P value	9.06595e-07
P value summary	**		P value summary	**
Significantly different (P < 0.05)?	Yes		Significantly different (P < 0.05)?	Yes
One- or two-sided P value?	Two-sided		One- or two-sided P value?	Two-sided
df	7		df	11
t	2.3646		t	2.201

## Sheet: Supplemental Figure 3
Supplemental Data, Zhou, Lin, Ren, et al., (2023). A CYP78As–SMG4–COPII regulatory pathway for grain size in rice. Plant Cell.
Supplemental Figure 3B						Supplemental Figure 3C
Student's t-test						Student's t-test
data A	WT	WT				data A	WT	WT	WT	WT
vs.	vs.	vs.				vs.	vs.	vs.	vs.	vs.
data B	SMG4-OE#2	SMG4-OE#3				data B	SMG4-CR#1	SMG4-CR#2	SMG4-OE#2	SMG4-OE#3
P value	0.000170408	3.97056e-05				P value	4.53966e-41	2.19395e-26	3.88487e-29	6.65153e-23
P value summary	**	**				P value summary	**	**	**	**
Significantly different (P < 0.05)?	Yes	Yes				Significantly different (P < 0.05)?	Yes	Yes	Yes	Yes
One- or two-sided P value?	Two-sided	Two-sided				One- or two-sided P value?	Two-sided	Two-sided	Two-sided	Two-sided
df	4	4				df	65	46	55	57
t	2.7764	2.7764				t	1.9971	2.0129	2.004	2.0024
Supplemental Figure 3D						Supplemental Figure 3E
Student's t-test						Student's t-test
data A	WT	WT	WT	WT		data A	WT	WT	WT	WT
vs.	vs.	vs.	vs.	vs.		vs.	vs.	vs.	vs.	vs.
data B	SMG4-CR#1	SMG4-CR#2	SMG4-OE#2	SMG4-OE#3		data B	SMG4-CR#1	SMG4-CR#2	SMG4-OE#2	SMG4-OE#3
P value	0.2905	0.736266	0.000875455	0.0240352		P value	2.77053e-24	9.56151e-19	1.12938e-09	3.12812e-08
P value summary	ns	ns	**	*		P value summary	**	**	**	**
Significantly different (P < 0.05)?	No	No	Yes	Yes		Significantly different (P < 0.05)?	Yes	Yes	Yes	Yes
One- or two-sided P value?	Two-sided	Two-sided	Two-sided	Two-sided		One- or two-sided P value?	Two-sided	Two-sided	Two-sided	Two-sided
df	64	49	58	60		df	48	32	41	40
t	1.9977	2.0096	2.0017	2.0003		t	2.0106	2.0369	2.0195	2.0211
Supplemental Figure 3F						Supplemental Figure 3G
Student's t-test						Student's t-test
data A	WT	WT	WT	WT		data A	WT	WT	WT	WT
vs.	vs.	vs.	vs.	vs.		vs.	vs.	vs.	vs.	vs.
data B	SMG4-CR#1	SMG4-CR#2	SMG4-OE#2	SMG4-OE#3		data B	SMG4-CR#1	SMG4-CR#2	SMG4-OE#2	SMG4-OE#3
P value	1.86644e-14	3.4845e-17	0.0916567	0.443609		P value	1.55577e-25	9.40636e-26	1.13489e-06	1.51995e-09
P value summary	**	**	ns	ns		P value summary	**	**	**	**
Significantly different (P < 0.05)?	Yes	Yes	No	No		Significantly different (P < 0.05)?	Yes	Yes	Yes	Yes
One- or two-sided P value?	Two-sided	Two-sided	Two-sided	Two-sided		One- or two-sided P value?	Two-sided	Two-sided	Two-sided	Two-sided
df	48	32	41	40		df	46	32	41	40
t	2.0106	2.0369	2.0195	2.0211		t	2.0129	2.0369	2.0195	2.0211
Supplemental Figure 3H
Student's t-test
data A	WT	WT	WT	WT
vs.	vs.	vs.	vs.	vs.
data B	SMG4-CR#1	SMG4-CR#2	SMG4-OE#2	SMG4-OE#3
P value	2.55475e-06	1.1508e-05	3.15126e-06	2.16588e-06
P value summary	**	**	**	**
Significantly different (P < 0.05)?	Yes	Yes	Yes	Yes
One- or two-sided P value?	Two-sided	Two-sided	Two-sided	Two-sided
df	5	5	5	5
t	2.5706	2.5706	2.5706	2.5706

[truncated: 7 more sheets: Supplemental Figure 4, Supplemental Figure 12, Supplemental Figure 17, Supplemental Figure 18, Supplemental Figure 19, Supplemental Figure 20, Supplemental Figure 21]
