# Supplementary material for: A CYP78As–small grain4–coat protein complex Ⅱ pathway promotes grain size in rice
Source: Plant Cell. 2023 Sep 21;35(12):4325–46. doi: 10.1093/plcell/koad239 (PMC10689148; doi:10.1093/plcell/koad239)
Supplement: koad239_Supplementary_Data [file koad239_supplementary_data.zip › TPC2022RA00268D_Supplemental File S2.txt]

((((((((((GRMZM2G006212:0.02963037,GRMZM2G080992:0.02941725)1.0000:0.04207741,LOC_Os04g48290:0.07844207)0.9960:0.03017600,LOC_Os02g45380:0.09160181)1.0000:0.08338093,GRMZM2G049852:0.18524463)0.9960:0.03430007,(LOC_Os08g43250:0.11926779,LOC_Os09g35600:0.12829557)1.0000:0.11617428)0.5340:0.00699307,(AT4G23030:0.19872622,'DTX50 (AT5G52050)':0.23623313)0.9060:0.02127224)0.7260:0.01291599,('ABS4 (AT1G58340)':0.20966872,('DG1 (LOC Os03g12790)':0.05424198,GRMZM2G135877:0.05474463)1.0000:0.16730489)0.9500:0.03137935)0.3160:0.00530683,AT2G38510:0.28001699)0.3080:0.00378524,(LOC_Os06g36330:0.21698745,('ABS3 (AT4G29140)':0.17510398,'ELS1 (AT3G06910)':0.17158941)1.0000:0.04777102)1.0000:0.03592253)0.9060:0.02129138,(('BIGE1B (AT5G49130)':0.23753861,LOC_Os12g36660:0.25615887)0.9940:0.03186330,('BIGE1A (AT1G71870)':0.21266370,('SMG4 (LOC Os03g62270)':0.08492760,'BIGE1 (GRMZM2G148937)':0.07701572)1.0000:0.12001982)0.9980:0.03937405)0.9560:0.01884756,LOC_Os10g20350:0.38238798);
