# Supplementary material for: A CYP78As–small grain4–coat protein complex Ⅱ pathway promotes grain size in rice
Source: Plant Cell. 2023 Sep 21;35(12):4325–46. doi: 10.1093/plcell/koad239 (PMC10689148; doi:10.1093/plcell/koad239)
Supplement: koad239_Supplementary_Data [file koad239_supplementary_data.zip › TPC2022RA00268D_Supplemental File S3.fasta]

>BG2 (LOC_Os07g41240)
MVYLKHQVFISFSPRLLPPKKTPLTSRTLPMALSSMAAAQESSLLLFLL---------PTSAASVFPPLISVVVLAALLLWLS--PGGPAWALSRCRGT-----------PPPPGVAGG-----AASALSGPAAHRVLAGISRAVEGG-AA-VMSLSVGLTRLVVASRPETAREILVSPAFGDRPVKDAARQLLFHRAMGFAP----SGDAHWRGLRRASAAHLFGPRRVAGSAPEREAIGARIVGDVASL-----MSRR--GEVPLRRVLHAASLGHVMATVFG----KRHGD-ISIQDGELLEEMVTEGYDLLGKFNWADHLP------LLRWLDLQGIRRRCNRLVQKVEVFVGKIIQEHK-AKRAAGGVAVADGVLGDFVDVLLDLQGEEKMSDSDMIAVLWEMIFRGTDTVAILMEWVMARMVMHPEIQAKAQAEVDAAVGG-RRGRVADGDVASLPYIQSIVKETLRMHPPGPLLSWARLAVHDAR------VGG--HAVPAGTTAMVNMWAIAHDAAVWPEPDAFRPERFSEG------EDVGVLGG----DLRLAPFGAGRRVCPGRMLALATAHLWLAQLLHAFDWSPTAA---GVDLSERLGMSLEMAAPLVCKAVARA----
>GL3.2 (LOC_Os03g30420)
--------------------------------MDATLGASTTHGYLLLL---------PANSTTFFSPLLAALLAVTSLLWLV--PGGPAWALSRCR-------------RPPPGAPG------ALAALAGPAAHRALAAMSRSVPGG-AA-LASFSVGLTRFVVASRPDTARELLSSAAFADRPVKDAARGLLFHRAMGFAP----SGD-YWRALRRVSANHLFTPRRVAASAPRRLAIGERMLDRLSAL-----AG----GEIGMRRVLHAASLDHVMDTVFG----TRY-D-GDSQEGAELEAMVKEGYDLLGMFNWGDHLP------LLKWLDLQGVRRRCRTLVQRVDVFVRSIIDEHRQRKRRTGGNGGGEELPGDFVDVLLGLQGEEKMTESDMVAVLWEMIFRGTDTVAILLEWIMARMVLHPDIQAKAQAELDAVVG--RGRAVSDGDVAGLRYLQCVVKEALRVHPPGPLLSWARLAVRDAH------VGG--HVVPAGTTAMVNMWAIAHDPELWPEPDEFRPERFAE-------EDVSVLGG----DLRLAPFGAGRRACPGKTLALATVHLWLAQLLHRFEWAPVGG---GVHLLERLNMSLEMEKPLVCKAKPRW----
>AT1G74110
-----------------------------------MTIDMYLSFASRSG---------SSPFPSLELCLSIFLFISLFVFWLT--PGGFAWALYKARFHTR---PESKTGPAIPGPSGLPIFGLLLAFVNNALTHRILANIADTCK---AKALMAFSVGSTRFVITSEPETAKELLNSSAFADRPVKESAYELLFDRAMGFAP-----FGDYWRELRRISSTHLFSPKRIFSSGESRRKIGQNMVGEIKN-------AMECYGEVHIKKILHFGSLNNVMSSVFGKTYNFNEGI-VYSKESNELEHLVSEGYELLGIFNWSDHFP------GMRWLDLQGVRRRCRSLVGRVNVFVGKIINDHKSKRSLRDNPEEST-YDDDFVDVLLGMHGNSKLSDSDMIAVLWEMIFRGTDTVAILLEWILARMVLHPDIQAKAQAEIDCIVGD-SGRQVTDSDLPKLPYVRAIVKETLRMHPPGPLLSWARLSIHDTQ------IGT--HFIPAGTTAMVNMWAITHDEKVWPEAHEYKPERFLGAQ---ESNNFPIMGS----DLRLAPFGAGRRVCPGKSMGLATVELWLAQLLGSYKWVS-CG---EVDLSETLKLSLEMKNTLVCKAIPRG----
>KLUH (AT1G13710)
-----------------------------------MSPEAYVLFFN------------SFNLVTFEAFASVSLIIATVAFLLS--PGGLAWAWTGS----------SKSRVSIPGPSGS------LSVFSGSNPHRVLAALAKRFK---ASPLMAFSVGFSRFVISSEPETAKEILSSSAFADRPVKESAYELLFHRAMGFAP-----YGEYWRNLRRISSTHLFSPRRIASFEGVRVGIGMKMVKKIKSL-----VTSDACGEVEVKKIVHFGSLNNVMTTVFGESYDFDE---VNGK-GCFLERLVSEGYELLGIFNWSDHFW------FLRWFDFQGVRKRCRALVSEVNTFVGGIIEKHKMKKGNNLNGEE-----NDFVDVLLGLQKDEKLSDSDMIAVLWEMIFRGTDTVAILVEWVLARMVLHQDIQDKLYREIASATSN-NIRSLSDSDIPKLPYLQAIVKETLRLHPPGPLLSWARLAIHDVH------VGP--NLVPAGTIAMVNMWSITHNAKIWTDPEAFMPERFISED---VS----IMGS----DLRLAPFGSGRRVCPGKAMGLATVHLWIGQLIQNFEWVKGSC---DVELAEVLKLSMEMKNPLKCKAVPRNVGFA
>BG2L1 (LOC_Os03g40600)
-----------------------------------MVSFYLDSTFLPLL---------ATTMASPLHACLLLALLFLALAFFH--PGGVAWALSSSGGHG---------AAAIPGPRG------VLLAFAGPNPHRALASLAASTRGA-TR-LMAFSVGLTQFVVASHPDTAREILAGAAFADRPVKEAAAELMFHRAMGFAP----HGG-YWRRLRRLASAHALAPGRLAA---RRRAIGEETVRRVAAA-----MARD--GAVGVRRLLHLASLDNVMASVFG----VGLGE-LGAGAVSELEEMVGQGYELLGTFNWGDHLP------LLRLLDVHGVRRKSRALASRVKVFVSKIIEEHKTRRDAKYGGCDGD---GDFVDVLLGLEGEERLEEEDMVAVLWEMIFRGTDTVAILLEWVLARMALHPDVQSKAQAEIDAAAV--------SGDAAALPYLHCVVKECLRMHPPGPLLSWARLATRDAHLDLGADAGGRAALVPAGTTAVVNMWAIARDGGLWRDPGVFRPERFLGDG---EAAGVGVAGGAGGYDLRLAPFGAGRRACPGRALAMATVHLWLAQLLRSFRWVPSGDR--GVDMSERLGMSLEMEKPLICLALPRTSST-
>EOD3 (AT2G46660)
---------------------------MATKLESS-LIFALLSKCSVLS---------QTNLAFSLLAVTIIWLAISLFLWTY--PGGPAWGKYLFGRLIS---GSYKTGNVIPGPKGFPLVG-SMSLMSSTLAHRRIADAAEKFGAK---RLMAFSLGETRVIVTCNPDVAKEILNSPVFADRPVKESAYSLMFNRAIGFAP-----HGVYWRTLRRIASNHLFSTKQIRRAETQRRVISSQMVEFLEKQ-------SSNE-PCFVRELLKTASLNNMMCSVFGQEYELEKNH-------VELREMVEEGYDLLGTLNWTDHLP-----WLSEF-DPQRLRSRCSTLVPKVNRFVSRIISEHRN-----QTGDLPR----DFVDVLLSLHGSDKLSDPDIIAVLWEMIFRGTDTVAVLIEWILARMVLHPDMQSTVQNELDQVVGK--SRALDESDLASLPYLTAVVKEVLRLHPPGPLLSWARLAITDTIVD--------GRLVPAGTTAMVNMWAVSHDPHVWVDPLEFKPERFVAK---EGEVEFSVLGS----DLRLAPFGSGRRICPGKNLGFTTVMFWTAMMLHEFEWG-PSDGN-GVDLSEKLRLSCEMANPLPAKLRRRRS---
>CYP78A9 (AT3G61880)
---------------------------MATKLDTSSLLLALLSKCSLLT---------QTNLALSLLVASLASLALSLFFWSH--PGGPAWGKYFLHR--------RRQTTVIPGPRGLPFVG-SMSLMSNTLAHRCIAATAEKFRAE---RLMAFSLGETRVIVTCNPDVAKEILNSPVFADRPVKESAYSLMFNRAIGFAP-----YGVYWRTLRKIASNHLFSPKQIKRSETQRSVIANQIVKCLTKQ-------SNTKGLCFARDLIKTASLNNMMCSVFGKEYELEEEHE---EV-SELRELVEEGYDLLGTLNWTDHLP-----WLSEF-DPQRIRSRCSNLVPKVNRFVNRIISDHRE-----QTRDSPS----DFVDVLLSLDGPDKLSDPDIIAVLWEMIFRGTDTVAVLIEWILARMVLHPDIQSTVHNELDQIVGR--SRAVEESDVVSLVYLTAVVKEVLRLHPPGPLLSWARLAITDTIID--------GRRVPAGTTAMVNMWAIAHDPHVWENPLEFKPERFVAK---EGEVEFSVLGS----DLRLAPFGSGRRVCPGKNLGLTTVTFWTATLLHEFEWLTPSDEK-TVDLSEKLRLSCEMANPLAAKLRPRRSFSV
>PLA1 (LOC_Os10g26340)
--------------------MAMATATASSCVDATWWAYALPALLGADTLC--------AHPALLAGAVLLAFATAAVLAWAASPGG-PAWAHGRGRLG----------ATPIEGPRGLPVFG-SIFALSRGLPHRALDAMSRDAAAPRARELMAFSVGETPAVVSSCPATAREVLAHPSFADRPLKRSARELLFARAIGFAP-----SGEYWRLLRRIASTHLFSPRRVAAHEPGRQADATAMLSAMAAE-------QSATGAVVLRPHLQAAALNNIMGSVFGRRYDVSSSSGAAADEAEQLKSMVREGFELLGAFNWSDHLP-----WLAHLYDPNHVARRCAALVPRVQAFVRGVIRDHRLRRDSSSTAADNA----DFVDVLLSLEAHENLAEDDMVAVLWEMIFRGTDTTALVTEWCMAEVVRNPAVQARLRAEVDAAVGG--DGCPSDGDVARMPYLQAVVKETLRAHPPGPLLSWARLATADVGLAN-------GMVVPAGTTAMVNMWAITHDGEVWADPEAFAPERFIPS---EGGADVDVRGG----DLRLAPFGAGRRVCPGKNLGLATVTLWVARLVHAFDWFLPDGSP-PVSLDEVLKLSLEMKTPLAAAATPRRRRAA
>LOC_Os08g43390
--------------------MDMDSSPSTQDCGGWLLYVSLAAKCGGD----------PCRVVGFVAVAVVAFAVTSLLHWLS--PGGPAWGRYWWNRR--GGLG---IAAAIPGPRGLPVLG-SMSLMAG-LAHRKLAAAAGGSPARR--RLMALSLGETRVVVTADPGVARELLASAAFADRPVKESAYGMLFHRAIGFAP-----YGTYWRALRRVASTHLFSPRQVSASAAQRAVIARQMVEAMRS-----AAAAAAGGGVAARPFLKRASLHNVMWSVFGRKYELAAP---ESEETAELRSMVDEGYDLLGQLNWSDHLP-----WLAPF-DLKKTRSRCSSLVPRVNRFVTRIIDEHRAR--LSLAVDAAV----DFTDVLLSLHGGDKLSDADMVAVLWEMIFRGTDTVAVLIEWVAARLVLHQDVQARVHDELDRVVGS--DRAVTESDASKLVYLQAVIKEVLRLHPPGPLLSWARLATSDVHVG--------GFLIPSGTTAMVNMWAITHDPAVWPDPNEFKPERFVAGPSSDQATEFPIMGS----DLRLAPFGSGRRSCPGKSLAIATVGFWVATLLHEFDWLPLSDKSRGVDLSEVLKLSCEMATPLEARLRPRRKV--
>LOC_Os09g35940
-------------------------MATPEDTGSWLLYLSLAAKCSGDGD------GQPHRLLGFVVVCAVAGLVTCLLHWSF--PGGPAWGRWWWTRR--RRRGSPCGVAAVPGLRGLPVIG-SMWLMTG-LAHRKLAAAAEAAGAG---RLMALSLGETRVVVAAHPDVAREILHGAAFADRPVKESAYGLLFHRAIGFAP-----HGAYWRALRRVASTHLFSPWQVAASAPQRAVIARQMVRAIKLQQRSRSGDSAAGAAVEVRRVLRRASLHNVMWSVFGRRYELQLDPGKESDEVRELRALVDEGYDLLGQLNWSDHLP-----WLARF-DLQSTRARCSRLVPRVNRFVTRIIDEHRS----SAPVAAAI----DFTDVLLSLQGSDKLADSDMVAVLWEMVFRGTDTVAVLIEWVLARLVLQQDVQARVHDELGRVVGL--DRDVTESDTASLVYLHAVIKETLRLHPPGPLLSWARLATSDVHVD--------GYLIPAGTTAMVNMWAIAHDPDVWAEPMEFRPERFIG-----KAAEFSVMGS----DLRLAPFGSGRRSCPGKSLAMATVAFWLATLLHEFALLPSPDPAHGVDLSEVLRLSCEMATPLAVTAWPRRVV--
>AT5G09970
--------------------MELMNLAS---KETSYWMIALPAGFGSQNL----------HDVSTLGYLFLAVVFLSIVTWALAGGGGVAWKNGRNRLG----------RVAIPGPRGIPVFG-SLFTLSRGLAHRTLAAMAWSRAN---TEIMAFSLGSTPVIVASEPNIAREILMSPHFADRPVKQSAKSLMFSRAIGFAP-----NGTYWRMLRRIASTHLFAPRRILAHEAGRQLDCAEMVKAVSVE-------QNGAGSVVLRKHLQLAALNNIMGSVFGRRYDPLAQK----EDLDELTSMVREGFELLGAFNWSDYLP-----WLGYFYDSIRLNQRCSDLVPRIRTLVKKIIDEHRVS--NSEKKRDIG----DFVDVLLSLDGDEKLQEDDMIAVLWEMIFRGTDTTALLTEWTMAELVLNPNVQTKLRDEILTAVGDGADGDVADADLAKLPYLNAVVKETLRLHPPGPLLSWARLSTSDVQLSN-------GMVIPKGTTAMVNMWAITHDQTVWSDPLKFDPERFT------GNADMDIRGG----DLRLAPFGAGRRVCPGKNMGLATVTRWVAELVRRFEWGQ-DQTE-PVDLGEVLKLSCEMEHPLRAVVTEIF----
>AT1G01190
----------------------MFSLNMRTEIESL-WVFALASKFNIYM---------QQHFASLLVAIAITWFTITIVFWST--PGGPAWGKYFFTRRFISLDYNRKYKNLIPGPRGFPLVG-SMSLRSSHVAHQRIASVAEMSNAK---RLMAFSLGDTKVVVTCHPAVAKEILNSSVFADRPVDETAYGLMFNRAMGFAP-----NGTYWRTLRRLGSNHLFNPKQIKQSEDQRRVIATQMVNAFAR---------NPKSACAVRDLLKTASLCNMMGLVFGREYELESNNN---LESECLKGLVEEGYDLLGTLNWTDHLP-----WLAGL-DFQQIRFRCSQLVPKVNLLLSRIIHEQRA-----ATG--------NFLDMLLSLQGSEKLSESDMVAVLWEMIFRGTDTVAVLVEWVLARIVMHPKVQLTVHDELDRVVGR--SRTVDESDLPSLTYLTAMIKEVLRLHPPGPLLSWARLSITDTSVD--------GYHVPAGTTAMVNMWAIARDPHVWEDPLEFKPERFVAK---EGEAEFSVFGS----DLRLAPFGSGKRVCPGKNLGLTTVSFWVATLLHEFEWLPSVEAN-PPDLSEVLRLSCEMACPLIVNVSSRRKIM-
>LOC_Os03g04190
-------------------------MESSAAENWWVLPLTFLPPISGQNESAATLSAMATSFVYLAIFACLAWAGTALLYWAH--PGGPAWGKYRRARG-------QSPRCSIPGPKGLPVVG-SLGLMSG-LAHCSLAAEAARRPGAK--RLMALSLGPVRAVVTSHPDVAKEILDNPAFADRPLNHAAYGLMFHRSIGFAE-----HGPYWRALRRVAAGHLFGPRQVDAFAPYRARVAGGVVAALRG--------AGGEAAVQVRGVLRRASLYYIMRFVFGKEYDVSRGAPESGEEVEELLEMVHEGYDLLGKENWCDYFP-----GLAAV-DPQGVGARCAELMPRVNRFVRGIIQEHRG---KAIAGGEAR----DFVDILLSLQESEGLADADIAAVLWEMIFRGTDAMAVLMEWTLARVVLHPDVQANVHRELDAVVGR--SNTVAESAVPSLPYLQALLKEALRMHPPGPLLSWRHRAISDTYVD--------GHLVPAGTTAMVNQWAMSRDADVWDAPLEFQPERFLPG---GKAHGVSVLGA----DGRLVPFGSGRRSCPGKSLAMTTVTAWMATLLHEFEWTPASG---AVDLSEVLRLSCEMAVPLEVRVSARRNV--
>BG2L2 (LOC_Os11g29720)
-----------------------MRNEVLSTIFLLLIFFTTTINPSSSQ---------LPWLFSLLYLSLAMAVVALPPLLAK--RHGHARRVNGGG-------------AAIPGPRGWPLLG-SLPVVSGPLMHRRLAALADAHGGG-ARRLMSLTLGATPVVVSSHPDTVREILAGAAFRDRPARAAARELMFLRAVGFAPASGDDGGAYWRRLRRAAGAGMLSPRRAAALAALRARVARRTSEAVSRG-----MAVPP-GRVAMRALLHAASLDNMVGSVLG----LEHHD-HHGGVISDMGDMVREGYELVGKFNLGDYYSTTQYQCLWGLLDFHGVGPRCQRLAARVREQFGRVMEERRKVSDLHKR--------DDLLSYMLSMPQEERIEDSDVIAVLWEMIFRGTDVVAILLEWAMARMVLHPDIQSKVQEELDRAVG---HRPMTDSDIPNLRFLHCVIKETLRMHPPGPLLSWARLAVHDTY------VGK--HLVPAGTTAMVNMWAISHDETIWGDPWVFRPERFME-------EDINVLGS----DLRLAPFGSGRRVCPGRMMGLSTAYLWFGRMLQEYKWAAAQP----VKLTECLRLSMEMKKPLVCHAVPRSKTG-
