# Supplementary material for: A CYP78As–small grain4–coat protein complex Ⅱ pathway promotes grain size in rice
Source: Plant Cell. 2023 Sep 21;35(12):4325–46. doi: 10.1093/plcell/koad239 (PMC10689148; doi:10.1093/plcell/koad239)
Supplement: koad239_Supplementary_Data [file koad239_supplementary_data.zip › TPC2022RA00268D_Supplemental File S4.txt]

(((((('EOD3 (AT2G46660)':0.09007977,'CYP78A9 (AT3G61880)':0.08930954)1.0000:0.06289824,AT1G01190:0.17175124)1.0000:0.05113790,(LOC_Os08g43390:0.11689046,LOC_Os09g35940:0.11807195)1.0000:0.07417489)0.7460:0.00997069,LOC_Os03g04190:0.24206751)1.0000:0.03475076,('PLA1 (LOC Os10g26340)':0.18628352,AT5G09970:0.19348747)1.0000:0.06953512)0.9640:0.01655935,(AT1G74110:0.18113740,'KLUH (AT1G13710)':0.18394196)1.0000:0.06378118,((('GL3.2 (LOC Os03g30420)':0.14056664,'BG2 (LOC Os07g41240)':0.16042346)1.0000:0.04910603,'BG2L1 (LOC Os03g40600)':0.20132821)0.8940:0.02093962,'BG2L2 (LOC Os11g29720)':0.28814246)0.6920:0.00859650);
